# Supplementary material for: Alcohol, Tobacco and Illicit Drug Use During Pregnancy in the Longitudinal BELpREG Cohort in Belgium Between 2022 and 2024
Source: J Clin Med. 2025 Jan 18;14(2):613. doi: 10.3390/jcm14020613 (PMC11765680; doi:10.3390/jcm14020613)
Supplement: Supplementary file 1 [file jcm-14-00613-s001.zip]

Archive with 4 entries (4 files):
- Supplementary Material 1.pdf
- Supplementary Material 2.pdf
- Supplementary Material 3.pdf
- Supplementary Material 4.pdf
